# Supplementary material for: Lifestyle-Based Approaches to Cancer Prevention and Treatment: Diet, Physical Activity, and Integrative Strategies
Source: Pathophysiology. 2025 Dec 17;32(4):70. doi: 10.3390/pathophysiology32040070 (PMC12735890; doi:10.3390/pathophysiology32040070)
Supplement: Supplementary file 1 [file pathophysiology-32-00070-s001.zip]

Archive with 1 entries (1 files):
- pathophysiology-3953279-supplementary.pdf
